# Supplementary material for: Effect of Pd/ZnO Morphology on Surface Acoustic Wave Sensor Response
Source: Nanomaterials (Basel). 2021 Oct 2;11(10):2598. doi: 10.3390/nano11102598 (PMC8538218; doi:10.3390/nano11102598)
Supplement: Supplementary file 1 [file nanomaterials-11-02598-s001.zip]

Archive with 1 entries (1 files):
- nanomaterials-1392193-supplementary.tif
